# Supplementary material for: Whole Transcriptome Analysis Revealed a Stress Response to Deep Underground Environment Conditions in Chinese Hamster V79 Lung Fibroblast Cells
Source: Front Genet. 2021 Sep 16;12:698046. doi: 10.3389/fgene.2021.698046 (PMC8481809; doi:10.3389/fgene.2021.698046)
Supplement: Supplementary file 1 [file Table_1.XLSX]

## Sheet: GO　down　mRNAs
Additional file 1: Table S1. GO analysis of down-regulated mRNA (XLSX 14 kb)
Description	Gene_DE	q_value	Rich_Ratio	Size
BP
response to external stimulus	131	0.000576853	1.55752	3
defense response	90	0.000576853	1.74494	2
response to stimulus	377	0.0081438	1.18398	6
negative regulation of axonogenesis	13	0.0081438	4.62429	1
defense response to other organism	41	0.00837002	2.13322	1
positive regulation of interleukin-1 production	9	0.00837002	6.53625	1
regulation of response to external stimulus	54	0.0122157	1.86012	1
positive regulation of interleukin-1 secretion	7	0.0123391	8.134	1
positive regulation of interleukin-1 beta secretion	7	0.0123391	8.134	1
extracellular structure organization	26	0.0123391	2.53173	1
regulation of interleukin-1 production	11	0.0123391	4.79325	1
positive regulation of interleukin-1 beta production	8	0.013573	6.64	1
innate immune response	46	0.013573	1.92736	1
interleukin-1 production	12	0.0145425	4.26857	1
inflammatory response	45	0.0180973	1.90839	1
regulation of interleukin-1 beta secretion	7	0.0195112	7.17706	1
interleukin-1 beta secretion	8	0.0199603	6.06261	1
regulation of multicellular organismal process	145	0.0233757	1.36172	3
multicellular organismal process	310	0.0235742	1.1912	5
regulation of interleukin-1 secretion	7	0.0244314	6.77833	1
interleukin-1 secretion	8	0.0323167	5.5776	1
regulation of interleukin-1 beta production	9	0.0326986	4.90219	1
interleukin-1 beta production	10	0.0365881	4.3575	1
semaphorin-plexin signaling pathway	9	0.0390224	4.75364	1
response to biotic stimulus	58	0.0441122	1.66	1
response to other organism	56	0.0441122	1.67424	1
extracellular matrix disassembly	9	0.0441122	4.61382	1
response to external biotic stimulus	56	0.0441122	1.67137	1
CC
plasma membrane part	154	4.0968e-08	1.67538	3
intrinsic component of plasma membrane	87	9.673e-08	2.02519	2
integral component of plasma membrane	83	9.673e-08	2.05425	2
plasma membrane	256	1.05834e-07	1.40662	4
cell periphery	261	1.05834e-07	1.39804	4
intrinsic component of membrane	286	1.138e-07	1.36395	4
integral component of membrane	279	1.78016e-07	1.36459	4
membrane part	340	3.22433e-06	1.27075	5
extracellular matrix	31	1.34853e-05	2.88249	1
extracellular region	221	2.48291e-05	1.35994	4
basement membrane	18	2.98725e-05	4.09378	1
cell surface	54	4.98969e-05	2.04229	1
inflammasome complex	7	8.16921e-05	10.71	1
extracellular region part	190	0.00058038	1.33795	3
plasma membrane protein complex	35	0.00330731	2.07412	1
sarcolemma	16	0.00522141	3.06	1
membrane	429	0.01138	1.13132	6
plasma membrane region	64	0.0152732	1.57704	1
side of membrane	35	0.018777	1.88195	1
cation channel complex	16	0.0203214	2.6928	1
external side of plasma membrane	21	0.0232773	2.295	1
extracellular space	171	0.0244917	1.26781	3
transmembrane transporter complex	20	0.0327175	2.27432	1
basolateral plasma membrane	19	0.037554	2.3005	1
ion channel complex	19	0.0393923	2.28407	1
transporter complex	20	0.0448878	2.2	1
USH2 complex	3	0.0481618	12.6225	1
MF
oxidoreductase activity	67	0.0080829	1.77817	6
transmembrane signaling receptor activity	52	0.0123168	1.88164	5
integrin binding	14	0.0130866	3.70958	2
oxidoreductase activity, acting on CH-OH group of donors	21	0.0130866	2.78219	2
metalloendopeptidase activity	16	0.0130866	3.32722	2
signaling receptor activity	56	0.0142963	1.75234	5
cofactor binding	46	0.0142963	1.87053	4
molecular transducer activity	58	0.0418579	1.65422	5
chemorepellent activity	7	0.0470433	5.74985	1
