# Supplementary material for: Whole Transcriptome Analysis Revealed a Stress Response to Deep Underground Environment Conditions in Chinese Hamster V79 Lung Fibroblast Cells
Source: Front Genet. 2021 Sep 16;12:698046. doi: 10.3389/fgene.2021.698046 (PMC8481809; doi:10.3389/fgene.2021.698046)
Supplement: Supplementary file 2 [file Table_2.XLSX]

## Sheet: Sheet1
Additional file 2: Table S2. GO analysis of up-regulated mRNA (XLSX 17 kb)
Description	Gene_DE	q_value	Rich_Ratio	Size
BP
negative regulation of gene expression	57	0.000128943	2.15805	2
negative regulation of RNA metabolic process	47	0.000128943	2.35816	2
circadian rhythm	17	0.000144779	5.1064	1
negative regulation of nucleobase-containing compound metabolic process	48	0.00027146	2.20581	2
negative regulation of nitrogen compound metabolic process	63	0.00027146	1.92035	2
negative regulation of transcription, DNA-templated	43	0.00027146	2.31358	2
negative regulation of RNA biosynthetic process	43	0.00027146	2.3081	2
negative regulation of nucleic acid-templated transcription	43	0.00027146	2.3081	2
organic cyclic compound metabolic process	142	0.000301622	1.39378	5
rhythmic process	19	0.000312179	4.02701	1
negative regulation of cellular macromolecule biosynthetic process	46	0.000715667	2.12683	2
negative regulation of macromolecule metabolic process	66	0.000780448	1.79793	3
negative regulation of cellular metabolic process	64	0.000897906	1.80975	2
negative regulation of macromolecule biosynthetic process	46	0.0009695	2.08433	2
regulation of circadian rhythm	11	0.00108584	6.23657	1
regulation of translation	20	0.00110281	3.44919	1
entrainment of circadian clock by photoperiod	6	0.00119762	15.119	1
entrainment of circadian clock	6	0.0015609	14.3232	1
negative regulation of cellular biosynthetic process	46	0.0015609	2.02565	2
circadian regulation of gene expression	9	0.0015609	7.55948	1
positive regulation of macromolecule metabolic process	73	0.00172747	1.6672	3
negative regulation of transcription from RNA polymerase II promoter	31	0.00172747	2.45815	1
photoperiodism	6	0.0018294	13.6071	1
negative regulation of metabolic process	68	0.00192284	1.70026	3
positive regulation of nitrogen compound metabolic process	70	0.00196054	1.67722	3
negative regulation of biosynthetic process	46	0.00196054	1.98706	2
nucleic acid metabolic process	121	0.00196054	1.39826	4
nucleobase-containing compound metabolic process	131	0.00234017	1.35998	4
cellular aromatic compound metabolic process	134	0.00234017	1.35063	5
posttranscriptional regulation of gene expression	22	0.00258325	2.92625	1
regulation of cellular amide metabolic process	20	0.00258325	3.12806	1
positive regulation of cellular biosynthetic process	49	0.00258735	1.89956	2
isoprenoid biosynthetic process	6	0.00316703	11.8322	1
response to corticotropin-releasing hormone	3	0.00364154	45.3569	1
His-Purkinje system development	3	0.00364154	45.3569	1
reproductive process	41	0.00364154	2.01477	2
cellular response to corticotropin-releasing hormone stimulus	3	0.00364154	45.3569	1
reproduction	41	0.00364154	2.00824	2
positive regulation of biosynthetic process	49	0.00364154	1.85671	2
cellular response to antibiotic	11	0.00364154	4.98926	1
regulation of cellular protein metabolic process	59	0.00364154	1.7276	2
positive regulation of macromolecule biosynthetic process	47	0.00420117	1.87821	2
cellular nitrogen compound metabolic process	144	0.00462716	1.29952	5
cardiac conduction system development	4	0.00462716	22.6784	1
heterocycle metabolic process	131	0.00482596	1.33283	4
cell cycle	49	0.00501611	1.8277	2
organic hydroxy compound biosynthetic process	12	0.00519817	4.35426	1
positive regulation of cellular metabolic process	71	0.006925	1.58015	3
positive regulation of metabolic process	75	0.006925	1.55332	3
steroid biosynthetic process	10	0.00705796	5.03965	1
positive regulation of gene expression	48	0.00745184	1.80975	2
DNA replication	16	0.00835262	3.25431	1
leukocyte mediated immunity	16	0.00930002	3.21111	1
response to ketone	12	0.00930002	4.06181	1
regulation of protein metabolic process	61	0.00937771	1.64103	2
positive regulation of cellular process	104	0.0101797	1.3923	4
regulation of nitrogen compound metabolic process	116	0.0109536	1.34942	4
cellular biosynthetic process	128	0.0117326	1.31231	4
primary metabolic process	194	0.0117326	1.17731	6
DNA metabolic process	35	0.0131206	1.99684	2
organic substance biosynthetic process	129	0.0146855	1.30313	4
biosynthetic process	130	0.0157622	1.29848	4
regulation of primary metabolic process	117	0.0159429	1.33302	4
regulation of biosynthetic process	93	0.0187143	1.40888	3
positive regulation of adaptive immune response	8	0.0187143	5.4978	1
regulation of cellular biosynthetic process	92	0.0187143	1.4126	3
negative regulation of protein maturation	5	0.0187627	10.3084	1
negative regulation of protein processing	5	0.0187627	10.3084	1
sterol biosynthetic process	6	0.0194743	7.77546	1
leukocyte activation	25	0.021329	2.26332	1
regulation of cellular metabolic process	120	0.0245068	1.30932	4
regulation of macromolecule biosynthetic process	90	0.0245068	1.4086	3
regulation of macromolecule metabolic process	118	0.0260304	1.31308	4
regulation of proteolysis	21	0.0267888	2.42365	1
regulation of gene expression	95	0.0267888	1.38328	3
gene expression	120	0.0267888	1.30461	4
cellular developmental process	88	0.0334918	1.40148	3
negative regulation of protein metabolic process	28	0.0348026	2.05833	1
adaptive immune response based on somatic recombination of immune receptors built from immunoglobulin superfamily domains	13	0.0377982	3.18724	1
developmental process	119	0.0390224	1.29498	4
macromolecule biosynthetic process	110	0.0452433	1.31504	4
organic substance metabolic process	197	0.0452433	1.1482	6
regulation of transcription from RNA polymerase II promoter	47	0.0452433	1.65897	2
regulation of cell proliferation	40	0.0452433	1.75123	2
regulation of cell activation	18	0.0461482	2.51207	1
positive regulation of nucleobase-containing compound metabolic process	43	0.0461482	1.70336	2
regulation of leukocyte activation	17	0.0461482	2.58747	1
regulation of cell-cell adhesion	14	0.0461482	2.92625	1
regulation of adaptive immune response	9	0.0461482	4.12335	1
regulation of cellular macromolecule biosynthetic process	87	0.0461482	1.38652	3
leukocyte activation involved in immune response	11	0.0461482	3.46476	1
regulation of multicellular organismal process	62	0.0461482	1.51515	2
cell activation involved in immune response	11	0.0461482	3.46476	1
regulation of p38MAPK cascade	4	0.0461482	11.3392	1
cell differentiation	83	0.0461482	1.40001	3
cellular macromolecule biosynthetic process	108	0.0461482	1.31328	4
regulation of metabolic process	124	0.0461482	1.27217	4
negative regulation of cellular protein metabolic process	26	0.0461482	2.06168	1
steroid metabolic process	12	0.0461482	3.22061	1
skeletal system morphogenesis	11	0.0461482	3.44087	1
response to progesterone	5	0.0492354	7.82015	1
adaptive immune response	15	0.0492354	2.74336	1
CC
nucleolus	37	0.00121197	2.3744	6
MF
transcription factor binding	26	0.003849	2.86841	2
nucleic acid binding	94	0.003849	1.52584	5
regulatory region nucleic acid binding	31	0.023094	2.22661	2
transcription regulatory region DNA binding	30	0.0336788	2.16177	2
sequence-specific double-stranded DNA binding	27	0.0336788	2.26069	2
heterocyclic compound binding	131	0.0336788	1.28771	6
sequence-specific DNA binding	34	0.0336788	1.9969	2
organic cyclic compound binding	131	0.0470433	1.2767	6
