# Supplementary material for: Whole Transcriptome Analysis Revealed a Stress Response to Deep Underground Environment Conditions in Chinese Hamster V79 Lung Fibroblast Cells
Source: Front Genet. 2021 Sep 16;12:698046. doi: 10.3389/fgene.2021.698046 (PMC8481809; doi:10.3389/fgene.2021.698046)
Supplement: Supplementary file 3 [file Table_3.XLSX]

## Sheet: DE mRNAs KEGG
					Additional file 3: Table S3. KEGG analysis of down-regulated mRNA (XLSX 13 kb)
Name	Map	p	q	Down_Gene	Down_Count	Down_Gene
ECM-receptor interaction	map04512	1.83628e-05	0.00249734	Col1a1_1|K06236;Col4a2_1|K06237;Col6a1_1|K06238;Hspg2_1|K06255;Itga7_1|K06583|.;Itgb4_1|.|K06525;LOC100772575_1|K06237;Lama3_1|K06240;Lamb3_1|K06244;Spp1_1|K06250;Thbs2_1|K04659;Tnxb_1|K06252;Vwf_1|K03900	13	Col1a1_1|K06236;Col4a2_1|K06237;Col6a1_1|K06238;Hspg2_1|K06255;Itga7_1|K06583|.;Itgb4_1|.|K06525;LOC100772575_1|K06237;Lama3_1|K06240;Lamb3_1|K06244;Spp1_1|K06250;Thbs2_1|K04659;Tnxb_1|K06252;Vwf_1|K03900
Arachidonic acid metabolism	map00590	1.31484e-05	0.00249734	Chcr1_1|K00079;Ggt6_1|K00681;LOC100753466_1|K00079;LOC100761810_1|K14621;LOC100764471_1|K07418;LOC100765057_1|K07418;LOC100773326_1|K00490;Pla2g4b_1|K16342;Pla2g4e_1|K16342;Pla2g6_1|K16343;Ptges_1|K15729;Tbxas1_1|K01832	12	Chcr1_1|K00079;Ggt6_1|K00681;LOC100753466_1|K00079;LOC100761810_1|K14621;LOC100764471_1|K07418;LOC100765057_1|K07418;LOC100773326_1|K00490;Pla2g4b_1|K16342;Pla2g4e_1|K16342;Pla2g6_1|K16343;Ptges_1|K15729;Tbxas1_1|K01832
Linoleic acid metabolism	map00591	0.000237994	0.0215781	LOC100761810_1|K14621;LOC100764471_1|K07418;LOC100765057_1|K07418;Pla2g4b_1|K16342;Pla2g4e_1|K16342;Pla2g6_1|K16343	6	LOC100761810_1|K14621;LOC100764471_1|K07418;LOC100765057_1|K07418;Pla2g4b_1|K16342;Pla2g4e_1|K16342;Pla2g6_1|K16343
NOD-like receptor signaling pathway	map04621	0.000433467	0.0294758	Il18_1|K05482;LOC100756703_1|K12798;LOC100756987_1|K12798;LOC100759809_1|K12800;LOC100770272_1|K12807;Mefv_1|K12803;Naip_1|K12807;Nlrp1_1|K12798;Pstpip1_1|K12804;Tab1_1|K04403	10	Il18_1|K05482;LOC100756703_1|K12798;LOC100756987_1|K12798;LOC100759809_1|K12800;LOC100770272_1|K12807;Mefv_1|K12803;Naip_1|K12807;Nlrp1_1|K12798;Pstpip1_1|K12804;Tab1_1|K04403
Glutamatergic synapse	map04724	0.000881673	0.0415793	Dlg4_1|K11828;Gls2_1|K01425;Gnb5_1|K04539;Gng7_1|K04543;LOC113837383|K04544;Pla2g4b_1|K16342;Pla2g4e_1|K16342;Plcb4_1|K05858;Pld1_2|K01115;Shank2_1|K15009;Slc17a6_1|K12302;Slc1a2_1|K05613;Slc1a3_1|K05614	13	Dlg4_1|K11828;Gls2_1|K01425;Gnb5_1|K04539;Gng7_1|K04543;LOC113837383|K04544;Pla2g4b_1|K16342;Pla2g4e_1|K16342;Plcb4_1|K05858;Pld1_2|K01115;Shank2_1|K15009;Slc17a6_1|K12302;Slc1a2_1|K05613;Slc1a3_1|K05614
PI3K-Akt signaling pathway	map04151	0.00091719	0.0415793	Akt3_1|K04456;Cdkn1a_1|K06625;Col1a1_1|K06236;Col4a2_1|K06237;Col6a1_1|K06238;Csf1r_1|K05090;Efna3_1|K05462;Efna4_1|K05462;Fgf13_1|K04358;Fgf21_1|K04358;Gnb5_1|K04539;Gng7_1|K04543;Itga7_1|K06583|.;Itgb4_1|.|K06525;LOC100772575_1|K06237;LOC113831926_1|K05069;LOC113837383|K04544;Lama3_1|K06240;Lamb3_1|K06244;Osm_1|K05418;Pdgfrb_1|K05089;Pik3r5_1|K02649;Ptk2_1|K05725;Rbl2_1|K16332;Spp1_1|K06250;Thb…	28	Akt3_1|K04456;Cdkn1a_1|K06625;Col1a1_1|K06236;Col4a2_1|K06237;Col6a1_1|K06238;Csf1r_1|K05090;Efna3_1|K05462;Efna4_1|K05462;Fgf13_1|K04358;Fgf21_1|K04358;Gnb5_1|K04539;Gng7_1|K04543;Itga7_1|K06583|.;Itgb4_1|.|K06525;LOC100772575_1|K06237;LOC113831926_1|K05069;LOC113837383|K04544;Lama3_1|K06240;Lamb3_1|K06244;Osm_1|K05418;Pdgfrb_1|K05089;Pik3r5_1|K02649;Ptk2_1|K05725;Rbl2_1|K16332;Spp1_1|K06250;Thb…

## Sheet: Sheet2
				Col1a1_1|K06236	Col4a2_1|K06237	Col6a1_1|K06238	Hspg2_1|K06255	Itga7_1|K06583|.	Itgb4_1|.|K06525	LOC100772575_1|K06237	Lama3_1|K06240	Lamb3_1|K06244	Spp1_1|K06250	Thbs2_1|K04659	Tnxb_1|K06252	Vwf_1|K03900
				Akt3_1|K04456	Cdkn1a_1|K06625	Col1a1_1|K06236	Col4a2_1|K06237	Col6a1_1|K06238	Csf1r_1|K05090	Efna3_1|K05462	Efna4_1|K05462	Fgf13_1|K04358	Fgf21_1|K04358	Gnb5_1|K04539	Gng7_1|K04543	Itga7_1|K06583|.	Itgb4_1|.|K06525	LOC100772575_1|K06237	LOC113831926_1|K05069	LOC113837383|K04544	Lama3_1|K06240	Lamb3_1|K06244	Osm_1|K05418	Pdgfrb_1|K05089	Pik3r5_1|K02649	Ptk2_1|K05725	Rbl2_1|K16332	Spp1_1|K06250	Thbs2_1|K04659	Tnxb_1|K06252	Vwf_1|K03900
