# Supplementary material for: Whole Transcriptome Analysis Revealed a Stress Response to Deep Underground Environment Conditions in Chinese Hamster V79 Lung Fibroblast Cells
Source: Front Genet. 2021 Sep 16;12:698046. doi: 10.3389/fgene.2021.698046 (PMC8481809; doi:10.3389/fgene.2021.698046)
Supplement: Supplementary file 4 [file Table_4.XLSX]

## Sheet: Sheet1
Additional file 4: Table S4. GO analysis of target mRNAs of down-regulated lncRNAs (XLSX 27 kb)
Description	Gene_DE	q_value	Rich_Ratio	Size
BP
cellular metabolic process	5503	5.29347e-21	1.04886	5
metabolic process	5813	3.46112e-19	1.04279	5
primary metabolic process	5348	7.23893e-19	1.04769	5
organic substance metabolic process	5546	1.96809e-17	1.04348	5
macromolecule metabolic process	4730	2.0631e-15	1.04996	4
nitrogen compound metabolic process	5061	1.82266e-14	1.04457	4
nucleobase-containing compound metabolic process	3192	1.82266e-14	1.06973	3
nucleic acid metabolic process	2878	1.00101e-13	1.07361	3
gene expression	3048	1.80973e-13	1.06971	3
heterocycle metabolic process	3246	1.90022e-13	1.06611	3
cellular macromolecule metabolic process	4175	2.59121e-13	1.0525	4
RNA metabolic process	2543	9.72732e-13	1.07737	2
organic cyclic compound metabolic process	3352	1.46171e-12	1.06209	3
cellular nitrogen compound metabolic process	3630	2.3268e-12	1.05749	3
cellular aromatic compound metabolic process	3266	2.53363e-12	1.06267	3
organelle organization	2093	3.47808e-11	1.08287	2
organic substance biosynthetic process	3239	1.11778e-09	1.05623	3
macromolecule biosynthetic process	2755	1.58352e-09	1.06321	3
cellular biosynthetic process	3191	1.92879e-09	1.0561	3
cellular macromolecule biosynthetic process	2708	2.97313e-09	1.063	3
biosynthetic process	3270	2.97313e-09	1.05436	3
cellular macromolecule catabolic process	573	5.4292e-09	1.16041	1
RNA processing	600	5.9013e-09	1.15593	1
cellular component organization or biogenesis	3253	6.22096e-09	1.05352	3
regulation of metabolic process	3181	1.3573e-08	1.05351	3
regulation of cellular metabolic process	2998	1.46171e-08	1.05596	3
regulation of macromolecule metabolic process	2941	1.75946e-08	1.05646	3
regulation of primary metabolic process	2868	1.21187e-07	1.05483	3
macromolecule catabolic process	674	1.59132e-07	1.13432	1
regulation of macromolecule biosynthetic process	2111	2.89557e-07	1.06656	2
regulation of gene expression	2262	3.18117e-07	1.06323	2
regulation of nitrogen compound metabolic process	2807	3.18117e-07	1.0541	3
regulation of cellular macromolecule biosynthetic process	2073	3.99206e-07	1.06649	2
cellular protein metabolic process	2444	3.99206e-07	1.05934	2
mRNA metabolic process	432	5.4292e-07	1.16487	1
regulation of cellular biosynthetic process	2146	7.91758e-07	1.06369	2
regulation of nucleobase-containing compound metabolic process	2076	9.53778e-07	1.06467	2
proteasomal protein catabolic process	269	1.03583e-06	1.20817	1
ribonucleoprotein complex biogenesis	345	1.49651e-06	1.18024	1
cellular component organization	3112	2.44314e-06	1.04675	3
regulation of biosynthetic process	2168	3.31049e-06	1.06023	2
cellular process	7644	4.52433e-06	1.01104	6
modification-dependent macromolecule catabolic process	335	4.73477e-06	1.17626	1
intracellular transport	835	4.93564e-06	1.10642	1
cellular catabolic process	1109	5.73082e-06	1.08978	1
cellular nitrogen compound biosynthetic process	2683	6.19637e-06	1.05065	3
proteasome-mediated ubiquitin-dependent protein catabolic process	230	1.41159e-05	1.20703	1
protein modification by small protein conjugation or removal	507	1.41159e-05	1.13507	1
ncRNA metabolic process	339	1.41159e-05	1.1679	1
cellular response to stress	1033	1.41159e-05	1.09048	1
modification-dependent protein catabolic process	327	1.51698e-05	1.17063	1
cellular component biogenesis	1517	1.61832e-05	1.07147	2
ncRNA processing	261	1.97193e-05	1.1905	1
catabolic process	1233	2.43811e-05	1.07974	1
proteolysis involved in cellular protein catabolic process	385	2.7146e-05	1.15278	1
nucleobase-containing compound biosynthetic process	2228	3.39325e-05	1.05402	2
cellular protein catabolic process	405	3.57184e-05	1.14699	1
organic substance catabolic process	980	3.74428e-05	1.08952	1
ubiquitin-dependent protein catabolic process	319	4.75055e-05	1.16477	1
regulation of RNA metabolic process	1922	4.75055e-05	1.05875	2
macromolecule modification	1934	5.3402e-05	1.05819	2
protein modification by small protein conjugation	438	6.56758e-05	1.13707	1
protein metabolic process	2656	6.57442e-05	1.04624	3
protein catabolic process	483	6.57442e-05	1.12971	1
heterocycle biosynthetic process	2267	6.68209e-05	1.05174	2
protein ubiquitination	395	8.63736e-05	1.14299	1
organic cyclic compound biosynthetic process	2320	9.44209e-05	1.05004	2
mRNA splicing, via spliceosome	178	9.44209e-05	1.21787	1
RNA splicing, via transesterification reactions with bulged adenosine as nucleophile	178	9.44209e-05	1.21787	1
aromatic compound biosynthetic process	2260	0.000137669	1.05016	2
regulation of cellular catabolic process	415	0.0001472	1.13576	1
positive regulation of nucleobase-containing compound metabolic process	853	0.000156467	1.09078	1
RNA splicing, via transesterification reactions	178	0.000167338	1.2122	1
regulation of catabolic process	476	0.000201761	1.12411	1
RNA catabolic process	157	0.000253363	1.22274	1
mRNA processing	319	0.000334918	1.15043	1
positive regulation of cellular metabolic process	1480	0.000334918	1.06329	2
regulation of transcription, DNA-templated	1818	0.00034362	1.05546	2
regulation of nucleic acid-templated transcription	1818	0.00034362	1.05546	2
regulation of RNA biosynthetic process	1819	0.000356291	1.05521	2
organonitrogen compound metabolic process	3134	0.000368649	1.03747	3
macromolecule localization	1456	0.000380706	1.06326	2
establishment of protein localization	1029	0.000483636	1.07694	1
RNA biosynthetic process	1954	0.000483636	1.05184	2
nucleic acid-templated transcription	1949	0.000483636	1.05186	2
transcription, DNA-templated	1949	0.000483636	1.05186	2
glycerolipid metabolic process	190	0.000483636	1.19397	1
regulation of organelle organization	726	0.000493564	1.09361	1
covalent chromatin modification	350	0.00054292	1.13881	1
cellular macromolecule localization	860	0.00054292	1.08458	1
chromatin organization	468	0.000611531	1.11784	1
negative regulation of macromolecule metabolic process	1215	0.000649143	1.06845	1
protein transport	973	0.000700542	1.07764	1
ribosome biogenesis	237	0.000736407	1.16838	1
RNA splicing	268	0.000742943	1.15752	1
cellular protein localization	852	0.000848312	1.08288	1
mRNA catabolic process	137	0.000867553	1.22312	1
intracellular protein transport	520	0.0009695	1.10826	1
positive regulation of RNA metabolic process	757	0.00100084	1.08772	1
peptide transport	986	0.00111299	1.07497	1
response to endoplasmic reticulum stress	151	0.0011826	1.20815	1
histone modification	270	0.00118431	1.15256	1
cellular localization	1276	0.0012387	1.06395	2
protein localization	1313	0.00127899	1.06272	2
positive regulation of cellular biosynthetic process	863	0.00129267	1.07999	1
apoptotic signaling pathway	342	0.00138244	1.13292	1
positive regulation of macromolecule biosynthetic process	838	0.00138244	1.08104	1
chromosome organization	674	0.00138244	1.09166	1
tRNA metabolic process	127	0.0016188	1.22336	1
protein modification process	1776	0.00169662	1.05108	2
positive regulation of metabolic process	1578	0.00169662	1.05501	2
cellular protein modification process	1776	0.00169662	1.05108	2
amide transport	990	0.00190498	1.07214	1
rRNA metabolic process	172	0.00190498	1.18792	1
phospholipid metabolic process	194	0.00247855	1.17376	1
mitochondrion organization	355	0.0026912	1.12507	1
regulation of cellular component organization	1280	0.00278421	1.06064	2
positive regulation of macromolecule metabolic process	1433	0.00287564	1.05648	2
glycerophospholipid metabolic process	136	0.00307959	1.20684	1
nitrogen compound transport	1104	0.00316703	1.06556	1
cell cycle	892	0.00325303	1.07405	1
negative regulation of metabolic process	1311	0.0041164	1.05818	2
rRNA processing	157	0.00540713	1.18493	1
positive regulation of nitrogen compound metabolic process	1364	0.0067865	1.05501	2
positive regulation of transcription, DNA-templated	706	0.00721739	1.08016	1
establishment of localization in cell	972	0.00721739	1.06685	1
positive regulation of RNA biosynthetic process	708	0.00742273	1.07983	1
positive regulation of nucleic acid-templated transcription	708	0.00742273	1.07983	1
negative regulation of gene expression	876	0.00757563	1.07063	1
positive regulation of biosynthetic process	875	0.0081438	1.07031	1
methylation	166	0.00818524	1.17417	1
protein localization to organelle	432	0.00832889	1.10388	1
positive regulation of gene expression	879	0.00847037	1.06984	1
regulation of proteasomal ubiquitin-dependent protein catabolic process	72	0.00871103	1.27013	1
protein import	130	0.00874704	1.19713	1
cellular component assembly	1337	0.00928154	1.05418	2
I-kappaB kinase/NF-kappaB signaling	147	0.0099073	1.18261	1
regulation of proteasomal protein catabolic process	97	0.0127862	1.22436	1
organonitrogen compound catabolic process	605	0.013573	1.08292	1
macromolecule methylation	157	0.013573	1.17284	1
nucleobase-containing compound catabolic process	245	0.0143377	1.1352	1
snRNA metabolic process	39	0.0143377	1.35959	1
negative regulation of nitrogen compound metabolic process	1076	0.0170849	1.05877	1
nucleic acid phosphodiester bond hydrolysis	79	0.0179088	1.24376	1
positive regulation of cellular catabolic process	235	0.0187214	1.13558	1
positive regulation of proteasomal ubiquitin-dependent protein catabolic process	50	0.0204525	1.3073	1
apoptotic mitochondrial changes	71	0.0230833	1.25249	1
fat cell differentiation	124	0.0247616	1.18665	1
proteolysis	689	0.0264172	1.07321	1
intrinsic apoptotic signaling pathway	169	0.0276818	1.15629	1
regulation of mRNA metabolic process	129	0.0276818	1.18049	1
regulation of protein stability	132	0.0276818	1.17849	1
negative regulation of apoptotic signaling pathway	126	0.0280217	1.18261	1
regulation of I-kappaB kinase/NF-kappaB signaling	126	0.0280217	1.18261	1
protein folding	123	0.0280217	1.18483	1
ventricular septum development	36	0.0321924	1.35155	1
positive regulation of proteasomal protein catabolic process	59	0.0328518	1.27039	1
phospholipid biosynthetic process	104	0.033503	1.19901	1
protein transmembrane transport	40	0.0341459	1.33107	1
phosphorus metabolic process	1426	0.0347808	1.04658	2
regulation of autophagy	194	0.037937	1.14077	1
establishment of protein localization to organelle	255	0.0383042	1.12122	1
nucleus organization	75	0.0383042	1.23386	1
organic substance transport	1239	0.0413811	1.04984	1
positive regulation of organelle organization	394	0.0433355	1.09466	1
intrinsic apoptotic signaling pathway in response to endoplasmic reticulum stress	43	0.0433355	1.31166	1
positive regulation of chromatin organization	61	0.0438887	1.25796	1
macroautophagy	187	0.0449756	1.14084	1
negative regulation of cellular metabolic process	1152	0.0449756	1.05158	1
embryo development	521	0.0471063	1.08051	1
organophosphate metabolic process	511	0.0476246	1.08121	1
autophagy	289	0.0478586	1.11062	1
phosphate-containing compound metabolic process	1412	0.0483636	1.04521	2
CC
intracellular organelle lumen	2423	0	1.12931	2
nuclear part	2385	0	1.13055	2
intracellular part	7880	0	1.05588	6
organelle part	4784	0	1.07888	4
nuclear lumen	2083	0	1.13355	2
membrane-enclosed lumen	2423	0	1.12824	2
intracellular	8015	0	1.05282	6
organelle	7420	0	1.05362	6
intracellular membrane-bounded organelle	6197	0	1.07872	5
organelle lumen	2423	0	1.12824	2
cytoplasm	6173	0	1.05879	5
intracellular organelle part	4701	0	1.08523	4
nucleus	4181	0	1.08097	3
intracellular organelle	7012	0	1.06459	5
membrane-bounded organelle	6879	0	1.06323	5
cell	8561	4.0608e-25	1.01978	6
cell part	8551	5.6682e-25	1.01974	6
cytoplasmic part	4321	1.41e-23	1.07006	4
nucleoplasm	1546	5.076e-18	1.12773	2
mitochondrion	1149	4.3992e-14	1.13454	1
macromolecular complex	2704	8.178e-13	1.07447	2
catalytic complex	884	1.95789e-12	1.14618	1
nucleolus	596	2.3265e-12	1.18096	1
intracellular non-membrane-bounded organelle	2432	1.8612e-09	1.06832	2
non-membrane-bounded organelle	2432	1.8612e-09	1.06832	2
cytosol	1291	5.99891e-06	1.08137	1
peptidase complex	76	9.306e-06	1.36635	1
proteasome complex	60	1.32943e-05	1.40401	1
endopeptidase complex	60	1.32943e-05	1.40401	1
endomembrane system	2057	3.384e-05	1.05661	2
vacuole	364	3.98118e-05	1.15153	1
nucleoplasm part	503	3.98118e-05	1.12695	1
ribonucleoprotein complex	547	0.0001222	1.11535	1
mitochondrial part	596	0.000161143	1.10798	1
transferase complex	498	0.000161143	1.11914	1
spliceosomal complex	146	0.000161143	1.22992	1
organelle membrane	1409	0.0001692	1.06576	1
mitochondrial matrix	231	0.00028905	1.17429	1
adherens junction	400	0.00028905	1.12967	1
anchoring junction	408	0.000379008	1.12637	1
vacuolar membrane	195	0.000605215	1.18301	1
cell-substrate adherens junction	258	0.000689333	1.15607	1
focal adhesion	255	0.000725143	1.15669	1
cell-substrate junction	262	0.000816828	1.15297	1
envelope	677	0.000846	1.09076	1
organelle envelope	674	0.000846	1.09069	1
chromosome	621	0.000846	1.09508	1
bounding membrane of organelle	902	0.00133309	1.07497	1
nuclear chromatin	216	0.00149294	1.16215	1
lytic vacuole	294	0.002021	1.1346	1
lysosome	294	0.002021	1.1346	1
catalytic step 2 spliceosome	66	0.00205784	1.29731	1
whole membrane	725	0.00258253	1.08069	1
vacuolar part	203	0.00282	1.15994	1
chromosomal part	540	0.0031302	1.09351	1
chromatin	318	0.00317766	1.12422	1
proteasome accessory complex	23	0.00523714	1.47421	1
endosome	445	0.00590233	1.09887	1
integral component of endoplasmic reticulum membrane	93	0.00807545	1.22412	1
preribosome	70	0.008648	1.25848	1
intrinsic component of endoplasmic reticulum membrane	95	0.00956348	1.21783	1
centrosome	308	0.00972	1.11562	1
pigment granule	78	0.0120857	1.23644	1
melanosome	78	0.0120857	1.23644	1
methyltransferase complex	74	0.0142128	1.23968	1
organelle subcompartment	864	0.0165882	1.06232	1
kinetochore	97	0.0188723	1.20167	1
proteasome regulatory particle	19	0.0197932	1.47421	1
transcription factor complex	195	0.0218422	1.13625	1
cell-cell adherens junction	163	0.0218422	1.14975	1
chromosome, centromeric region	135	0.0242131	1.16385	1
lysosomal membrane	162	0.0242131	1.14819	1
lytic vacuole membrane	162	0.0242131	1.14819	1
exoribonuclease complex	18	0.025944	1.47421	1
exosome (RNase complex)	18	0.025944	1.47421	1
mitochondrial envelope	423	0.0288472	1.0864	1
spindle	212	0.0313839	1.12422	1
mitochondrial membrane	392	0.0341086	1.08831	1
extrinsic component of organelle membrane	27	0.0356906	1.37254	1
mitochondrial nucleoid	35	0.0358909	1.32301	1
nucleoid	35	0.0358909	1.32301	1
MLL1/2 complex	26	0.04653	1.36891	1
MLL1 complex	26	0.04653	1.36891	1
BLOC complex	16	0.0490435	1.47421	1
endosome membrane	215	0.0497931	1.11604	1
MF
RNA binding	640	5.7735e-07	1.14168	1
catalytic activity	3297	9.43005e-07	1.04708	4
heterocyclic compound binding	3207	1.73205e-05	1.04349	4
transcription factor binding	323	1.73205e-05	1.17955	1
organic cyclic compound binding	3227	5.69652e-05	1.04102	4
nucleoside phosphate binding	1511	6.59829e-05	1.06961	2
nucleotide binding	1511	6.59829e-05	1.06961	2
nucleic acid binding	1965	0.000206884	1.05581	2
transferase activity	1344	0.000555967	1.06801	2
helicase activity	121	0.00069282	1.25405	1
transcription cofactor activity	251	0.0015396	1.16528	1
cadherin binding involved in cell-cell adhesion	140	0.00240563	1.21915	1
protein binding involved in cell-cell adhesion	143	0.00240563	1.21649	1
protein binding involved in cell adhesion	145	0.00240563	1.21247	1
small molecule binding	1646	0.00240563	1.05414	2
protein binding	2791	0.00240563	1.03725	3
ubiquitin-protein transferase activity	233	0.00294335	1.16239	1
cadherin binding	148	0.00406283	1.20337	1
S-adenosylmethionine-dependent methyltransferase activity	103	0.00506447	1.2425	1
RNA helicase activity	56	0.0061584	1.32927	1
tRNA binding	43	0.00623171	1.37571	1
ubiquitin-like protein transferase activity	243	0.00629836	1.14991	1
methyltransferase activity	147	0.00662028	1.19524	1
RNA-dependent ATPase activity	55	0.00662028	1.32694	1
ATP-dependent RNA helicase activity	55	0.00662028	1.32694	1
purine NTP-dependent helicase activity	79	0.00889252	1.26374	1
ATP-dependent helicase activity	79	0.00889252	1.26374	1
purine nucleotide binding	1203	0.00889252	1.05888	2
purine ribonucleotide binding	1195	0.0110338	1.05817	2
ribonucleotide binding	1203	0.0132309	1.05698	2
purine ribonucleoside triphosphate binding	1155	0.0132309	1.05841	2
adenyl nucleotide binding	993	0.0181129	1.06206	1
phosphoric ester hydrolase activity	224	0.019245	1.14069	1
transferase activity, transferring one-carbon groups	153	0.019245	1.17276	1
adenyl ribonucleotide binding	986	0.0197651	1.06151	1
ATP binding	948	0.0212708	1.06258	1
demethylase activity	27	0.0276338	1.41913	1
binding	6151	0.03849	1.01087	6
ligase activity	252	0.03849	1.12384	1
