# Supplementary material for: Whole Transcriptome Analysis Revealed a Stress Response to Deep Underground Environment Conditions in Chinese Hamster V79 Lung Fibroblast Cells
Source: Front Genet. 2021 Sep 16;12:698046. doi: 10.3389/fgene.2021.698046 (PMC8481809; doi:10.3389/fgene.2021.698046)
Supplement: Supplementary file 5 [file Table_5.XLSX]

## Sheet: Sheet1
Additional file 5: Table S5. GO analysis of target mRNAs of up-regulated lncRNAs (XLSX 32 kb)
Description	Gene_DE	q_value	Rich_Ratio	Size
BP
cellular metabolic process	5520	2.44314e-23	1.05122	5
metabolic process	5835	1.58352e-22	1.04586	5
primary metabolic process	5373	1.58352e-22	1.0517	5
macromolecule metabolic process	4769	4.75055e-21	1.05773	4
organic substance metabolic process	5570	7.05796e-21	1.04711	5
nucleic acid metabolic process	2910	1.40254e-18	1.08463	3
nitrogen compound metabolic process	5091	1.52696e-18	1.04988	4
nucleobase-containing compound metabolic process	3219	1.52696e-18	1.07787	3
gene expression	3081	1.80973e-18	1.08038	3
RNA metabolic process	2573	2.30741e-17	1.08917	3
heterocycle metabolic process	3272	3.57834e-17	1.07375	3
cellular nitrogen compound metabolic process	3663	8.82245e-17	1.06621	3
cellular macromolecule metabolic process	4199	1.98375e-16	1.05767	4
organic cyclic compound metabolic process	3374	1.7451e-15	1.06817	3
cellular aromatic compound metabolic process	3288	3.34801e-15	1.06893	3
regulation of macromolecule metabolic process	2977	9.33144e-13	1.0685	3
cellular macromolecule biosynthetic process	2735	1.11778e-12	1.0727	3
macromolecule biosynthetic process	2778	1.88514e-12	1.07118	3
regulation of metabolic process	3213	2.57173e-12	1.06321	3
organelle organization	2101	2.57887e-12	1.0861	2
organic substance biosynthetic process	3260	3.03777e-12	1.06219	3
cellular biosynthetic process	3212	5.98446e-12	1.06216	3
RNA processing	611	6.49143e-12	1.17613	1
biosynthetic process	3291	1.07453e-11	1.06024	3
regulation of primary metabolic process	2900	2.11739e-11	1.0657	3
regulation of cellular metabolic process	3022	2.24477e-11	1.06352	3
regulation of gene expression	2291	7.54056e-11	1.07596	2
mRNA metabolic process	445	8.89266e-11	1.19892	1
regulation of nitrogen compound metabolic process	2838	8.89266e-11	1.06485	3
regulation of cellular macromolecule biosynthetic process	2101	1.0406e-10	1.07999	2
regulation of macromolecule biosynthetic process	2136	1.70757e-10	1.07828	2
cellular macromolecule catabolic process	578	1.99353e-10	1.16955	1
regulation of cellular biosynthetic process	2173	3.49608e-10	1.07616	2
cellular component organization or biogenesis	3260	1.27746e-09	1.0549	3
regulation of nucleobase-containing compound metabolic process	2099	1.47364e-09	1.07556	2
cellular nitrogen compound biosynthetic process	2715	2.48838e-09	1.06229	3
protein modification by small protein conjugation or removal	522	4.03522e-09	1.16768	1
regulation of biosynthetic process	2193	4.28621e-09	1.07156	2
macromolecule catabolic process	680	6.26446e-09	1.14345	1
nucleobase-containing compound biosynthetic process	2259	1.66269e-08	1.06779	2
ribonucleoprotein complex biogenesis	351	2.0525e-08	1.19976	1
modification-dependent macromolecule catabolic process	342	3.47216e-08	1.19983	1
heterocycle biosynthetic process	2299	3.47216e-08	1.06569	2
cellular protein metabolic process	2453	4.31868e-08	1.06235	2
mRNA processing	333	5.73082e-08	1.19991	1
organic cyclic compound biosynthetic process	2350	1.06223e-07	1.06273	2
regulation of RNA metabolic process	1946	1.15515e-07	1.07107	2
modification-dependent protein catabolic process	334	1.38558e-07	1.19468	1
aromatic compound biosynthetic process	2290	1.4681e-07	1.0632	2
chromosome organization	698	1.62876e-07	1.12958	1
cellular process	7657	2.66137e-07	1.01191	6
proteasomal protein catabolic process	270	3.91529e-07	1.21165	1
ubiquitin-dependent protein catabolic process	326	5.63408e-07	1.18933	1
intracellular transport	840	6.2838e-07	1.11211	1
cellular protein catabolic process	412	6.66311e-07	1.16583	1
proteolysis involved in cellular protein catabolic process	391	7.756e-07	1.16976	1
positive regulation of cellular metabolic process	1503	8.09618e-07	1.07891	2
RNA biosynthetic process	1982	8.37002e-07	1.06602	2
nucleic acid-templated transcription	1977	8.37002e-07	1.06607	2
transcription, DNA-templated	1977	8.37002e-07	1.06607	2
protein modification by small protein conjugation	446	9.34534e-07	1.15687	1
proteasome-mediated ubiquitin-dependent protein catabolic process	233	9.63245e-07	1.22175	1
cellular component organization	3116	1.05568e-06	1.04722	3
positive regulation of nucleobase-containing compound metabolic process	867	1.12401e-06	1.10775	1
protein catabolic process	491	1.19025e-06	1.14746	1
covalent chromatin modification	361	1.31617e-06	1.17361	1
regulation of transcription, DNA-templated	1841	1.37726e-06	1.06792	2
regulation of nucleic acid-templated transcription	1841	1.37726e-06	1.06792	2
positive regulation of cellular biosynthetic process	884	1.51242e-06	1.10534	1
regulation of RNA biosynthetic process	1842	1.51242e-06	1.06765	2
cell cycle	916	2.07365e-06	1.10202	1
cellular response to stress	1038	2.07365e-06	1.09484	1
positive regulation of metabolic process	1606	2.23118e-06	1.07283	2
cellular catabolic process	1111	2.38445e-06	1.09083	1
positive regulation of macromolecule biosynthetic process	857	3.03607e-06	1.10462	1
organic substance catabolic process	987	3.03607e-06	1.09638	1
macromolecule modification	1945	3.52545e-06	1.06332	2
chromatin organization	479	3.82828e-06	1.14315	1
positive regulation of macromolecule metabolic process	1460	4.12344e-06	1.07548	2
protein metabolic process	2668	5.4292e-06	1.05008	3
positive regulation of RNA metabolic process	772	5.69731e-06	1.10834	1
positive regulation of nitrogen compound metabolic process	1392	8.44174e-06	1.07577	2
protein ubiquitination	399	8.50357e-06	1.15359	1
histone modification	278	9.53342e-06	1.18571	1
catabolic process	1234	1.50101e-05	1.07971	1
regulation of cellular catabolic process	419	1.69663e-05	1.14575	1
regulation of catabolic process	481	1.69663e-05	1.13497	1
ncRNA metabolic process	338	1.69663e-05	1.16348	1
positive regulation of biosynthetic process	896	1.98257e-05	1.09507	1
positive regulation of gene expression	900	2.11136e-05	1.09448	1
cellular protein localization	863	2.53562e-05	1.09594	1
cellular macromolecule localization	869	2.95065e-05	1.09501	1
mRNA splicing, via spliceosome	179	3.17666e-05	1.22368	1
RNA splicing, via transesterification reactions with bulged adenosine as nucleophile	179	3.17666e-05	1.22368	1
RNA splicing	273	3.42897e-05	1.17813	1
cellular component biogenesis	1513	3.67602e-05	1.06775	2
RNA splicing, via transesterification reactions	179	5.87697e-05	1.21799	1
positive regulation of transcription, DNA-templated	721	6.371e-05	1.10218	1
histone methylation	92	6.58085e-05	1.30671	1
histone lysine methylation	75	7.60088e-05	1.33806	1
intracellular protein transport	526	8.60071e-05	1.1201	1
ncRNA processing	258	9.3148e-05	1.17583	1
positive regulation of nucleic acid-templated transcription	722	9.39669e-05	1.10026	1
positive regulation of RNA biosynthetic process	722	9.39669e-05	1.10026	1
regulation of cell cycle	545	0.000103413	1.11668	1
cellular localization	1285	0.000140852	1.07055	2
protein localization to organelle	442	0.000152221	1.12849	1
ribosome biogenesis	239	0.000183419	1.17726	1
establishment of protein localization	1032	0.000183419	1.07917	1
protein modification process	1787	0.000183419	1.05671	2
cellular protein modification process	1787	0.000183419	1.05671	2
regulation of chromosome organization	188	0.0001939	1.20102	1
cellular response to DNA damage stimulus	504	0.000228219	1.11716	1
organonitrogen compound metabolic process	3136	0.000285747	1.03726	3
negative regulation of macromolecule metabolic process	1218	0.000295065	1.07019	1
macromolecule localization	1456	0.000362727	1.06237	2
RNA catabolic process	156	0.00040603	1.21394	1
macromolecule methylation	162	0.000425594	1.20917	1
regulation of organelle organization	726	0.000433424	1.0927	1
peptidyl-lysine methylation	80	0.000489518	1.3004	1
protein methylation	109	0.000489518	1.2556	1
protein alkylation	109	0.000489518	1.2556	1
methylation	170	0.000518643	1.20146	1
positive regulation of chromosome organization	105	0.000547298	1.2591	1
establishment of localization in cell	982	0.000553778	1.07692	1
protein localization	1316	0.000635561	1.06426	2
positive regulation of transcription from RNA polymerase II promoter	524	0.000737431	1.10778	1
regulation of proteasomal ubiquitin-dependent protein catabolic process	74	0.000816501	1.30432	1
rRNA metabolic process	173	0.000894345	1.19382	1
response to endoplasmic reticulum stress	151	0.000991873	1.20713	1
positive regulation of proteasomal ubiquitin-dependent protein catabolic process	52	0.00113972	1.35845	1
peptidyl-lysine modification	229	0.00133673	1.16325	1
protein folding	127	0.00140757	1.22233	1
positive regulation of cellular process	2412	0.00140757	1.04151	2
protein transport	970	0.00140757	1.07342	1
mitotic cell cycle	440	0.00149702	1.11366	1
organonitrogen compound catabolic process	612	0.00157368	1.09453	1
mRNA catabolic process	136	0.00157368	1.21318	1
regulation of proteasomal protein catabolic process	99	0.00195295	1.24855	1
embryo development	531	0.00222985	1.10032	1
cell cycle process	607	0.00259909	1.09226	1
negative regulation of gene expression	880	0.00267637	1.07462	1
peptide transport	982	0.0029424	1.06971	1
positive regulation of proteasomal protein catabolic process	61	0.00301622	1.31235	1
DNA replication	179	0.0038116	1.1743	1
negative regulation of organelle organization	199	0.0038116	1.16451	1
positive regulation of catabolic process	271	0.003878	1.13925	1
positive regulation of cellular catabolic process	238	0.00394351	1.14912	1
amide transport	987	0.00400813	1.068	1
intrinsic apoptotic signaling pathway	172	0.00452433	1.17583	1
negative regulation of nitrogen compound metabolic process	1082	0.00467415	1.06378	1
rRNA processing	157	0.00472866	1.18393	1
DNA repair	328	0.00472866	1.12376	1
glycerolipid metabolic process	186	0.00472866	1.16785	1
positive regulation of chromatin organization	63	0.00472866	1.29811	1
negative regulation of metabolic process	1310	0.00510068	1.05649	2
positive regulation of organelle organization	400	0.00510068	1.1104	1
fat cell differentiation	126	0.00532611	1.20478	1
DNA biosynthetic process	94	0.00537798	1.23889	1
glycerophospholipid metabolic process	135	0.0054292	1.19696	1
mitotic cell cycle process	375	0.00615422	1.11279	1
tRNA metabolic process	125	0.0062838	1.20308	1
regulation of mRNA metabolic process	131	0.00641179	1.19779	1
apoptotic signaling pathway	338	0.00653821	1.11873	1
phospholipid metabolic process	192	0.00666311	1.16069	1
regulation of chromatin organization	102	0.00755862	1.22312	1
protein import	130	0.00755862	1.19612	1
proteolysis	693	0.00888708	1.07854	1
establishment of protein localization to organelle	258	0.00952491	1.13346	1
embryonic morphogenesis	306	0.00952491	1.12196	1
chordate embryonic development	345	0.00952491	1.11417	1
positive regulation of histone modification	56	0.0102587	1.3004	1
DNA-dependent DNA replication	87	0.0109208	1.2357	1
regulation of protein ubiquitination involved in ubiquitin-dependent protein catabolic process	87	0.0109208	1.2357	1
positive regulation of protein ubiquitination involved in ubiquitin-dependent protein catabolic process	59	0.0115679	1.28827	1
DNA metabolic process	589	0.0115679	1.08387	1
nucleobase-containing compound catabolic process	245	0.0122694	1.13425	1
regulation of cellular component organization	1272	0.0137255	1.05313	1
nitrogen compound transport	1097	0.0144071	1.05791	1
negative regulation of nucleobase-containing compound metabolic process	724	0.0150811	1.07313	1
negative regulation of cell cycle	274	0.0179973	1.12282	1
regulation of telomere maintenance via telomere lengthening	37	0.0205429	1.35323	1
protein localization to nucleus	153	0.0205429	1.16579	1
protein complex localization	115	0.0205429	1.19319	1
embryo development ending in birth or egg hatching	348	0.0205429	1.10675	1
posttranscriptional regulation of gene expression	262	0.0211622	1.12403	1
negative regulation of cellular process	2152	0.0217749	1.03664	2
protein import into nucleus	93	0.022381	1.21477	1
nuclear transport	194	0.0228598	1.1444	1
nuclear import	96	0.0228598	1.21072	1
negative regulation of apoptotic signaling pathway	126	0.0234507	1.18161	1
positive regulation of biological process	2663	0.0240355	1.03119	3
negative regulation of cellular metabolic process	1155	0.0253175	1.05343	1
nucleocytoplasmic transport	193	0.0258866	1.14311	1
neural tube development	107	0.0285381	1.19493	1
negative regulation of cellular macromolecule biosynthetic process	717	0.0297775	1.06925	1
transcription from RNA polymerase II promoter	990	0.0323823	1.05717	1
intracellular receptor signaling pathway	121	0.0329042	1.18011	1
regulation of biological process	5166	0.033421	1.01622	5
regulation of transcription from RNA polymerase II promoter	930	0.0346112	1.05879	1
androgen receptor signaling pathway	35	0.0351142	1.34745	1
intrinsic apoptotic signaling pathway in response to endoplasmic reticulum stress	43	0.0362843	1.31056	1
protein modification by small protein removal	87	0.0374428	1.21216	1
negative regulation of macromolecule biosynthetic process	730	0.0379246	1.06689	1
regulation of proteolysis involved in cellular protein catabolic process	111	0.0390638	1.18531	1
negative regulation of cellular biosynthetic process	750	0.0415097	1.06525	1
regulation of intracellular steroid hormone receptor signaling pathway	46	0.0439319	1.29415	1
cellular response to oxygen levels	86	0.0450258	1.20975	1
regulation of histone methylation	42	0.0458897	1.30732	1
regulation of DNA biosynthetic process	60	0.0458897	1.25396	1
snRNA metabolic process	38	0.0467372	1.32362	1
spliceosomal complex assembly	38	0.0467372	1.32362	1
ribonucleoprotein complex subunit organization	180	0.047155	1.13996	1
I-kappaB kinase/NF-kappaB signaling	144	0.0482032	1.1575	1
CC
membrane-enclosed lumen	2458	0	1.14479	2
membrane-bounded organelle	6890	0	1.06517	5
organelle	7431	0	1.05541	6
intracellular organelle	7032	0	1.06786	5
intracellular part	7892	0	1.05772	6
organelle part	4813	0	1.08566	4
nuclear part	2425	0	1.14976	2
cell	8568	0	1.02083	6
intracellular	8029	0	1.05489	6
intracellular membrane-bounded organelle	6225	0	1.08383	5
intracellular organelle part	4727	0	1.09147	4
organelle lumen	2458	0	1.14479	2
nucleus	4224	0	1.09233	3
cytoplasm	6146	0	1.05439	5
intracellular organelle lumen	2458	0	1.14588	2
cell part	8559	0	1.02092	6
nuclear lumen	2122	0	1.15503	2
nucleoplasm	1577	5.746e-25	1.15059	2
cytoplasmic part	4286	7.605e-18	1.06163	3
nucleolus	608	7.88667e-16	1.205	1
non-membrane-bounded organelle	2470	1.014e-14	1.08525	2
intracellular non-membrane-bounded organelle	2470	1.014e-14	1.08525	2
macromolecular complex	2715	1.54917e-14	1.07908	2
catalytic complex	884	1.81071e-12	1.14643	1
mitochondrion	1127	8.0275e-10	1.11306	1
nucleoplasm part	520	7.51111e-09	1.16529	1
chromosome	646	5.408e-08	1.13942	1
centrosome	326	2.15091e-06	1.18108	1
spliceosomal complex	150	5.4925e-06	1.26389	1
chromosomal part	558	5.85e-06	1.13021	1
ribonucleoprotein complex	554	6.51857e-06	1.12987	1
peptidase complex	75	3.94333e-05	1.34866	1
endomembrane system	2054	5.70375e-05	1.0553	2
transferase complex	498	0.000188882	1.11939	1
vacuolar membrane	196	0.00037019	1.18934	1
chromosome, centromeric region	142	0.00037019	1.22447	1
endopeptidase complex	58	0.00037019	1.35751	1
proteasome complex	58	0.00037019	1.35751	1
vacuole	359	0.000399455	1.13596	1
microtubule organizing center	449	0.000734783	1.11647	1
catalytic step 2 spliceosome	67	0.000845	1.31725	1
chromosomal region	220	0.0010816	1.1669	1
preribosome	72	0.00156	1.29472	1
mitochondrial matrix	228	0.00156481	1.15929	1
nuclear chromosome	345	0.00190806	1.12548	1
nuclear body	264	0.00190806	1.14493	1
cytosol	1266	0.00190806	1.06066	1
vacuolar part	204	0.00190806	1.16591	1
envelope	674	0.00205969	1.08616	1
organelle envelope	671	0.00215091	1.08608	1
kinetochore	100	0.00218706	1.23911	1
nuclear chromosome part	324	0.002366	1.12677	1
mitochondrial part	587	0.00239417	1.09149	1
methyltransferase complex	76	0.00240158	1.27346	1
nuclear chromatin	215	0.00240158	1.15703	1
organelle membrane	1395	0.00251333	1.0554	1
spindle	217	0.00384475	1.15099	1
endosome	446	0.00412195	1.10158	1
lysosome	292	0.00432326	1.12713	1
lytic vacuole	292	0.00432326	1.12713	1
nuclear speck	152	0.00460909	1.17963	1
adherens junction	392	0.00488222	1.10732	1
microtubule cytoskeleton	712	0.00514348	1.07679	1
chromatin	316	0.00647234	1.1174	1
endosome membrane	220	0.00668958	1.14225	1
nuclear periphery	90	0.00676	1.22878	1
integral component of endoplasmic reticulum membrane	93	0.00676	1.22439	1
anchoring junction	399	0.007475	1.10176	1
organelle subcompartment	867	0.007475	1.06624	1
endosomal part	229	0.00765283	1.13693	1
histone methyltransferase complex	56	0.00782407	1.29022	1
intrinsic component of endoplasmic reticulum membrane	95	0.00784643	1.2181	1
small-subunit processome	32	0.00784643	1.3878	1
endoplasmic reticulum subcompartment	568	0.0134627	1.0793	1
lysosomal membrane	163	0.0134627	1.15553	1
lytic vacuole membrane	163	0.0134627	1.15553	1
cell-substrate adherens junction	250	0.0174633	1.12047	1
focal adhesion	247	0.0182852	1.12065	1
cell-substrate junction	254	0.0193532	1.11801	1
endoplasmic reticulum membrane	561	0.0221	1.0757	1
pigment granule	77	0.0221	1.22085	1
melanosome	77	0.0221	1.22085	1
exosome (RNase complex)	18	0.0229537	1.47454	1
exoribonuclease complex	18	0.0229537	1.47454	1
nuclear outer membrane-endoplasmic reticulum membrane network	575	0.0305691	1.07188	1
nuclear envelope	264	0.0316271	1.10905	1
bounding membrane of organelle	886	0.0316271	1.05614	1
nucleoid	35	0.0326264	1.3233	1
mitochondrial nucleoid	35	0.0326264	1.3233	1
transcriptional repressor complex	59	0.032874	1.24282	1
whole membrane	712	0.0399662	1.06155	1
cytoplasmic mRNA processing body	58	0.0400263	1.23947	1
transcription factor complex	193	0.0400263	1.12484	1
MLL1 complex	26	0.0403	1.36921	1
MLL1/2 complex	26	0.0403	1.36921	1
site of polarized growth	102	0.0406456	1.17502	1
growth cone	99	0.0415198	1.17725	1
BLOC complex	16	0.0415198	1.47454	1
SWI/SNF superfamily-type complex	57	0.0460169	1.23601	1
ribonucleoprotein granule	101	0.0460169	1.17266	1
preribosome, large subunit precursor	33	0.0494929	1.31513	1
MF
heterocyclic compound binding	3251	4.2339e-11	1.06018	4
nucleic acid binding	2013	1.13545e-10	1.08403	2
organic cyclic compound binding	3271	1.18036e-10	1.05758	4
RNA binding	645	4.71503e-09	1.15317	1
nucleotide binding	1523	7.21687e-07	1.08052	2
nucleoside phosphate binding	1523	7.21687e-07	1.08052	2
catalytic activity	3286	7.21687e-07	1.04592	4
transcription factor binding	326	7.21687e-07	1.19317	1
transcription cofactor activity	255	0.00010264	1.1865	1
transferase activity	1345	0.000180903	1.0712	2
small molecule binding	1653	0.000293924	1.06099	2
histone methyltransferase activity	48	0.00032075	1.41599	1
peptide N-acetyltransferase activity	41	0.000473723	1.43987	1
DNA binding	1391	0.000714814	1.06472	2
protein binding	2788	0.00144337	1.03845	3
S-adenosylmethionine-dependent methyltransferase activity	104	0.00175129	1.25737	1
ubiquitin-like protein transferase activity	245	0.00175129	1.16197	1
adenyl nucleotide binding	1002	0.00175129	1.07408	1
protein methyltransferase activity	64	0.00175129	1.32957	1
peptide-lysine-N-acetyltransferase activity	36	0.00176413	1.43512	1
purine nucleotide binding	1208	0.00176413	1.06566	2
adenyl ribonucleotide binding	995	0.00176413	1.0736	1
ubiquitin-protein transferase activity	233	0.00176413	1.16499	1
ATP binding	957	0.00184752	1.07507	1
ribonucleotide binding	1209	0.00199578	1.06463	2
purine ribonucleotide binding	1200	0.00199578	1.06497	2
histone acetyltransferase activity	35	0.00206196	1.43401	1
purine ribonucleoside triphosphate binding	1160	0.0023094	1.06537	2
binding	6153	0.0023094	1.01347	6
methyltransferase activity	147	0.00396928	1.19792	1
histone-lysine N-methyltransferase activity	37	0.00548191	1.39935	1
helicase activity	117	0.00701876	1.21531	1
translation factor activity, RNA binding	71	0.0084678	1.27712	1
phosphoric ester hydrolase activity	225	0.00919483	1.14835	1
transcription coactivator activity	147	0.0101946	1.18483	1
ligase activity	254	0.01283	1.13529	1
N-methyltransferase activity	62	0.01283	1.28802	1
transferase activity, transferring one-carbon groups	153	0.0144338	1.17538	1
ubiquitin protein ligase activity	120	0.0183286	1.19594	1
ubiquitin-like protein ligase activity	123	0.0183286	1.19357	1
ubiquitin binding	52	0.0241681	1.29999	1
protein binding involved in cell-cell adhesion	138	0.0253684	1.17658	1
cadherin binding involved in cell-cell adhesion	135	0.025387	1.17824	1
protein-lysine N-methyltransferase activity	44	0.025387	1.32448	1
lysine N-methyltransferase activity	44	0.025387	1.32448	1
protein binding involved in cell adhesion	140	0.0264619	1.17328	1
polyubiquitin binding	39	0.0329914	1.33778	1
RNA polymerase II regulatory region sequence-specific DNA binding	290	0.0354108	1.11392	1
RNA polymerase II regulatory region DNA binding	292	0.0369806	1.11291	1
phosphatase activity	173	0.0370096	1.14943	1
cadherin binding	143	0.0370375	1.16532	1
snoRNA binding	25	0.03849	1.41826	1
translation elongation factor activity	19	0.0426889	1.47499	1
