# Supplementary material for: Whole Transcriptome Analysis Revealed a Stress Response to Deep Underground Environment Conditions in Chinese Hamster V79 Lung Fibroblast Cells
Source: Front Genet. 2021 Sep 16;12:698046. doi: 10.3389/fgene.2021.698046 (PMC8481809; doi:10.3389/fgene.2021.698046)
Supplement: Supplementary file 6 [file Table_6.XLSX]

## Sheet: circ down
Additional file 6: Table S6. GO analysis of host genes of down-regulated circRNAs (XLSX 12 kb)
Description	Gene_DE	q_value	Rich_Ratio	Size
BP
cellular macromolecule metabolic process	93	0.00103575	1.5038	6
regulation of macromolecule metabolic process	70	0.0136155	1.60265	5
macromolecule metabolic process	99	0.0136155	1.36721	6
regulation of metabolic process	72	0.03647	1.51809	5
CC
intracellular	138	4.0572e-05	1.24432	6
intracellular part	135	6.468e-05	1.24658	6
intracellular organelle	124	6.468e-05	1.30778	6
cytoplasm	112	0.00025137	1.34666	5
organelle	129	0.000313992	1.24674	6
membrane-bounded organelle	116	0.02646	1.22461	5
intracellular organelle part	82	0.02772	1.37387	4
organelle part	83	0.03528	1.35521	4
MF
Rab GTPase binding	10	0.000112374	10.7475	3
protein kinase activity	18	0.0022891	3.74429	4
phosphotransferase activity, alcohol group as acceptor	19	0.0037458	3.3706	4
kinase activity	19	0.0101969	3.07843	4
GTPase binding	13	0.0133184	4.08929	3
small GTPase binding	11	0.0234113	4.36514	3
enzyme binding	29	0.0234113	2.14826	6
protein serine/threonine kinase activity	13	0.0234113	3.69297	3
Rab guanyl-nucleotide exchange factor activity	4	0.0309838	17.789	1
