# Supplementary material for: Whole Transcriptome Analysis Revealed a Stress Response to Deep Underground Environment Conditions in Chinese Hamster V79 Lung Fibroblast Cells
Source: Front Genet. 2021 Sep 16;12:698046. doi: 10.3389/fgene.2021.698046 (PMC8481809; doi:10.3389/fgene.2021.698046)
Supplement: Supplementary file 7 [file Table_7.XLSX]

## Sheet: circ UP
Additional file 7: Table S7. GO analysis of host genes of up-regulated circRNAs (XLSX 13 kb)
Description	Gene_DE	q_value	Rich_Ratio	Size
CC
intracellular	194	4.0572e-13	1.30567	6
intracellular part	191	7.7616e-13	1.31643	6
intracellular organelle	173	4.1748e-10	1.36188	6
organelle	180	3.7044e-09	1.29849	6
organelle part	126	8.1144e-08	1.53559	4
intracellular organelle part	123	1.4406e-07	1.53821	4
membrane-bounded organelle	166	3.276e-07	1.30806	5
nuclear part	73	3.528e-07	1.95198	3
intracellular membrane-bounded organelle	150	4.312e-07	1.37089	5
nucleus	114	6.174e-07	1.54978	4
non-membrane-bounded organelle	73	2.499e-05	1.75269	3
intracellular non-membrane-bounded organelle	73	2.499e-05	1.75269	3
cytoplasm	146	3.654e-05	1.31031	5
nuclear lumen	60	3.654e-05	1.889	2
intracellular organelle lumen	66	7.742e-05	1.76431	2
membrane-enclosed lumen	66	7.742e-05	1.76187	2
organelle lumen	66	7.742e-05	1.76187	2
cell part	203	7.742e-05	1.08992	6
cell	203	0.000102126	1.0881	6
chromosome	26	0.0004851	2.63234	1
nucleoplasm	45	0.001008	1.90166	2
macromolecular complex	74	0.00184418	1.53493	3
nucleoplasm part	20	0.00383478	2.70174	1
midbody	8	0.010584	5.19902	1
chromosomal region	12	0.010584	3.55133	1
centrosome	14	0.0128908	3.0743	1
integrator complex	3	0.0143733	24.0455	1
chromosomal part	20	0.0237228	2.31206	1
nuclear body	12	0.0237228	3.18835	1
microtubule organizing center	17	0.024696	2.51552	1
microtubule cytoskeleton	24	0.0250374	2.0947	1
telomerase holoenzyme complex	3	0.0303187	18.0341	1
cell-cell junction	15	0.0320727	2.62314	1
MF
GTPase activator activity	12	0.0471693	4.59763	2
GTPase regulator activity	12	0.0471693	4.16714	2
transferase activity	46	0.0471693	1.79054	6
