# Supplementary material for: Whole Transcriptome Analysis Revealed a Stress Response to Deep Underground Environment Conditions in Chinese Hamster V79 Lung Fibroblast Cells
Source: Front Genet. 2021 Sep 16;12:698046. doi: 10.3389/fgene.2021.698046 (PMC8481809; doi:10.3389/fgene.2021.698046)
Supplement: Supplementary file 8 [file Table_8.XLSX]

## Sheet: Sheet1
Additional file 8: Table S8. circRNA-miRNA co-expression network (XLSX 17 kb)
miRNA_Name	circRNA_ID	Binding_Site_Number
cgr-let-7c	cgr_circ_0011977	1
cgr-let-7c	cgr_circ_0011978	1
cgr-let-7c	cgr_circ_0011979	1
cgr-let-7g-5p	cgr_circ_0024734	1
cgr-let-7g-5p	cgr_circ_0024736	1
cgr-let-7g-5p	cgr_circ_0024737	1
cgr-miR-100-3p	cgr_circ_0017319	1
cgr-miR-100-3p	cgr_circ_0017320	1
cgr-miR-103-3p	cgr_circ_0003836	1
cgr-miR-103-3p	cgr_circ_0003837	1
cgr-miR-103-3p	cgr_circ_0003838	1
cgr-miR-103-3p	cgr_circ_0003839	1
cgr-miR-103-3p	cgr_circ_0004613	1
cgr-miR-103-5p	cgr_circ_0016325	1
cgr-miR-103-5p	cgr_circ_0024995	1
cgr-miR-103-5p	cgr_circ_0024996	1
cgr-miR-103-5p	cgr_circ_0024998	1
cgr-miR-103-5p	cgr_circ_0024999	1
cgr-miR-103-5p	cgr_circ_0025000	1
cgr-miR-103-5p	cgr_circ_0025001	1
cgr-miR-103-5p	cgr_circ_0027297	1
cgr-miR-103-5p	cgr_circ_0027298	1
cgr-miR-103-5p	cgr_circ_0027299	1
cgr-miR-103-5p	cgr_circ_0027300	1
cgr-miR-103-5p	cgr_circ_0036831	1
cgr-miR-103-5p	cgr_circ_0036832	1
cgr-miR-107	cgr_circ_0003836	1
cgr-miR-107	cgr_circ_0003837	1
cgr-miR-107	cgr_circ_0003838	1
cgr-miR-107	cgr_circ_0003839	1
cgr-miR-107	cgr_circ_0004613	1
cgr-miR-130b-3p	cgr_circ_0000807	1
cgr-miR-130b-3p	cgr_circ_0000808	1
cgr-miR-130b-3p	cgr_circ_0000809	1
cgr-miR-140-3p	cgr_circ_0017531	1
cgr-miR-140-3p	cgr_circ_0017532	1
cgr-miR-140-3p	cgr_circ_0035546	1
cgr-miR-140-3p	cgr_circ_0035547	1
cgr-miR-140-3p	cgr_circ_0035548	1
cgr-miR-140-5p	cgr_circ_0014254	1
cgr-miR-140-5p	cgr_circ_0014255	1
cgr-miR-141	cgr_circ_0003657	1
cgr-miR-144	cgr_circ_0019627	1
cgr-miR-144	cgr_circ_0019628	1
cgr-miR-148b-3p	cgr_circ_0015933	1
cgr-miR-148b-3p	cgr_circ_0015934	1
cgr-miR-148b-3p	cgr_circ_0015935	1
cgr-miR-148b-3p	cgr_circ_0015937	1
cgr-miR-148b-3p	cgr_circ_0015941	1
cgr-miR-148b-3p	cgr_circ_0015943	1
cgr-miR-148b-5p	cgr_circ_0008366	1
cgr-miR-148b-5p	cgr_circ_0008367	1
cgr-miR-149-3p	cgr_circ_0021875	1
cgr-miR-149-3p	cgr_circ_0021876	1
cgr-miR-149-3p	cgr_circ_0021877	1
cgr-miR-149-3p	cgr_circ_0025939	1
cgr-miR-149-3p	cgr_circ_0030226	1
cgr-miR-151-5p	cgr_circ_0002133	1
cgr-miR-151-5p	cgr_circ_0002134	1
cgr-miR-154-3p	cgr_circ_0019577	1
cgr-miR-154-3p	cgr_circ_0019578	1
cgr-miR-15a-5p	cgr_circ_0015021	1
cgr-miR-15a-5p	cgr_circ_0015025	1
cgr-miR-15a-5p	cgr_circ_0018206	1
cgr-miR-15a-5p	cgr_circ_0018207	1
cgr-miR-15a-5p	cgr_circ_0021352	1
cgr-miR-15a-5p	cgr_circ_0021353	1
cgr-miR-15a-5p	cgr_circ_0021354	1
cgr-miR-15a-5p	cgr_circ_0021863	1
cgr-miR-15a-5p	cgr_circ_0021864	1
cgr-miR-15a-5p	cgr_circ_0021866	1
cgr-miR-17-3p	cgr_circ_0037183	1
cgr-miR-17-5p	cgr_circ_0018006	1
cgr-miR-17-5p	cgr_circ_0018007	1
cgr-miR-17-5p	cgr_circ_0018010	1
cgr-miR-17-5p	cgr_circ_0018011	1
cgr-miR-17-5p	cgr_circ_0018012	1
cgr-miR-17-5p	cgr_circ_0018013	1
cgr-miR-17-5p	cgr_circ_0018014	1
cgr-miR-17-5p	cgr_circ_0032499	1
cgr-miR-181b-5p	cgr_circ_0017304	1
cgr-miR-181b-5p	cgr_circ_0017305	1
cgr-miR-181d-5p	cgr_circ_0017304	1
cgr-miR-181d-5p	cgr_circ_0017305	1
cgr-miR-181d-5p	cgr_circ_0026771	1
cgr-miR-1839-5p	cgr_circ_0020849	1
cgr-miR-1839-5p	cgr_circ_0020851	1
cgr-miR-1839-5p	cgr_circ_0020852	1
cgr-miR-1839-5p	cgr_circ_0020853	1
cgr-miR-1839-5p	cgr_circ_0020854	1
cgr-miR-1839-5p	cgr_circ_0020855	1
cgr-miR-185-3p	cgr_circ_0019033	1
cgr-miR-185-3p	cgr_circ_0031686	1
cgr-miR-185-5p	cgr_circ_0018254	1
cgr-miR-185-5p	cgr_circ_0018255	1
cgr-miR-185-5p	cgr_circ_0018256	1
cgr-miR-186-5p	cgr_circ_0022611	1
cgr-miR-186-5p	cgr_circ_0022612	1
cgr-miR-186-5p	cgr_circ_0022613	1
cgr-miR-186-5p	cgr_circ_0022614	1
cgr-miR-188	cgr_circ_0027152	1
cgr-miR-188	cgr_circ_0027153	1
cgr-miR-188	cgr_circ_0027154	1
cgr-miR-188	cgr_circ_0027159	1
cgr-miR-188	cgr_circ_0027160	1
cgr-miR-188	cgr_circ_0027161	1
cgr-miR-188	cgr_circ_0027162	1
cgr-miR-188	cgr_circ_0027163	1
cgr-miR-188	cgr_circ_0027164	1
cgr-miR-188	cgr_circ_0027165	1
cgr-miR-188	cgr_circ_0027168	1
cgr-miR-188	cgr_circ_0027169	1
cgr-miR-18a-3p	cgr_circ_0032675	1
cgr-miR-190a	cgr_circ_0039141	1
cgr-miR-195	cgr_circ_0006699	1
cgr-miR-1956	cgr_circ_0001662	1
cgr-miR-1956	cgr_circ_0001663	1
cgr-miR-196b	cgr_circ_0000605	1
cgr-miR-196b	cgr_circ_0000606	1
cgr-miR-196b	cgr_circ_0019627	1
cgr-miR-196b	cgr_circ_0019628	1
cgr-miR-196b	cgr_circ_0019631	1
cgr-miR-200c	cgr_circ_0035925	1
cgr-miR-200c	cgr_circ_0035926	1
cgr-miR-200c	cgr_circ_0035927	1
cgr-miR-204	cgr_circ_0019627	1
cgr-miR-204	cgr_circ_0019628	1
cgr-miR-204	cgr_circ_0019631	1
cgr-miR-206	cgr_circ_0009731	1
cgr-miR-20a	cgr_circ_0032499	1
cgr-miR-214-5p	cgr_circ_0012971	1
cgr-miR-214-5p	cgr_circ_0026512	1
cgr-miR-214-5p	cgr_circ_0026513	1
cgr-miR-214-5p	cgr_circ_0026514	1
cgr-miR-214-5p	cgr_circ_0026515	1
cgr-miR-214-5p	cgr_circ_0026516	1
cgr-miR-221-5p	cgr_circ_0022765	1
cgr-miR-221-5p	cgr_circ_0022771	1
cgr-miR-221-5p	cgr_circ_0022772	1
cgr-miR-221-5p	cgr_circ_0032060	1
cgr-miR-221-5p	cgr_circ_0032061	1
cgr-miR-221-5p	cgr_circ_0032062	1
cgr-miR-222-5p	cgr_circ_0001027	1
cgr-miR-222-5p	cgr_circ_0001028	1
cgr-miR-23a-5p	cgr_circ_0026048	1
cgr-miR-24-3p	cgr_circ_0001354	1
cgr-miR-24-3p	cgr_circ_0001357	1
cgr-miR-2424	cgr_circ_0005462	1
cgr-miR-2424	cgr_circ_0019160	1
cgr-miR-2424	cgr_circ_0019162	1
cgr-miR-2424	cgr_circ_0033463	1
cgr-miR-25-5p	cgr_circ_0012396	1
cgr-miR-26b-5p	cgr_circ_0033633	1
cgr-miR-27a-3p	cgr_circ_0001528	1
cgr-miR-27b-3p	cgr_circ_0001528	1
cgr-miR-298-5p	cgr_circ_0001038	1
cgr-miR-29a-5p	cgr_circ_0007839	1
cgr-miR-29a-5p	cgr_circ_0007840	1
cgr-miR-29a-5p	cgr_circ_0007841	1
cgr-miR-29a-5p	cgr_circ_0007842	1
cgr-miR-29a-5p	cgr_circ_0007843	1
cgr-miR-29a-5p	cgr_circ_0030226	1
cgr-miR-29a-5p	cgr_circ_0032852	1
cgr-miR-29a-5p	cgr_circ_0032856	1
cgr-miR-29a-5p	cgr_circ_0032857	1
cgr-miR-29a-5p	cgr_circ_0032858	1
cgr-miR-29b-5p	cgr_circ_0011981	1
cgr-miR-29b-5p	cgr_circ_0012851	1
cgr-miR-29b-5p	cgr_circ_0012852	1
cgr-miR-29b-5p	cgr_circ_0016672	1
cgr-miR-29b-5p	cgr_circ_0018063	1
cgr-miR-29b-5p	cgr_circ_0018064	1
cgr-miR-300	cgr_circ_0025058	1
cgr-miR-300	cgr_circ_0025059	1
cgr-miR-3072-5p	cgr_circ_0019400	1
cgr-miR-3072-5p	cgr_circ_0019401	1
cgr-miR-30e-5p	cgr_circ_0013664	1
cgr-miR-31-5p	cgr_circ_0031511	1
cgr-miR-31-5p	cgr_circ_0031512	1
cgr-miR-31-5p	cgr_circ_0031514	1
cgr-miR-31-5p	cgr_circ_0031515	1
cgr-miR-31-5p	cgr_circ_0031516	1
cgr-miR-31-5p	cgr_circ_0031517	1
cgr-miR-31-5p	cgr_circ_0031518	1
cgr-miR-31-5p	cgr_circ_0039101	1
cgr-miR-322-3p	cgr_circ_0036703	1
cgr-miR-338	cgr_circ_0018969	1
cgr-miR-338	cgr_circ_0018970	1
cgr-miR-338	cgr_circ_0018971	1
cgr-miR-338	cgr_circ_0018972	1
cgr-miR-338	cgr_circ_0018973	1
cgr-miR-339	cgr_circ_0007136	1
cgr-miR-339	cgr_circ_0014229	1
cgr-miR-342-3p	cgr_circ_0013525	1
cgr-miR-342-5p	cgr_circ_0026921	1
cgr-miR-342-5p	cgr_circ_0027797	1
cgr-miR-342-5p	cgr_circ_0027798	1
cgr-miR-342-5p	cgr_circ_0027800	1
cgr-miR-342-5p	cgr_circ_0027803	1
cgr-miR-342-5p	cgr_circ_0027804	1
cgr-miR-342-5p	cgr_circ_0027805	1
cgr-miR-34c-5p	cgr_circ_0025035	1
cgr-miR-34c-5p	cgr_circ_0025038	1
cgr-miR-34c-5p	cgr_circ_0025039	1
cgr-miR-350-3p	cgr_circ_0030681	1
cgr-miR-350-3p	cgr_circ_0030682	1
cgr-miR-361	cgr_circ_0027869	1
cgr-miR-361	cgr_circ_0027870	1
cgr-miR-361	cgr_circ_0027871	1
cgr-miR-362	cgr_circ_0005960	1
cgr-miR-362	cgr_circ_0005961	1
cgr-miR-362	cgr_circ_0010185	1
cgr-miR-362	cgr_circ_0010197	1
cgr-miR-362	cgr_circ_0010198	1
cgr-miR-362	cgr_circ_0010200	1
cgr-miR-362	cgr_circ_0010201	1
cgr-miR-362	cgr_circ_0018971	1
cgr-miR-362	cgr_circ_0018972	1
cgr-miR-365-5p	cgr_circ_0035968	1
cgr-miR-365-5p	cgr_circ_0035971	1
cgr-miR-365-5p	cgr_circ_0035972	1
cgr-miR-365-5p	cgr_circ_0035973	1
cgr-miR-378-3p	cgr_circ_0022682	1
cgr-miR-378-5p	cgr_circ_0033503	1
cgr-miR-382	cgr_circ_0005566	1
cgr-miR-382	cgr_circ_0005567	1
cgr-miR-384-5p	cgr_circ_0004081	1
cgr-miR-410-5p	cgr_circ_0022330	1
cgr-miR-450b-3p	cgr_circ_0019627	1
cgr-miR-450b-3p	cgr_circ_0019628	1
cgr-miR-455-5p	cgr_circ_0017001	1
cgr-miR-455-5p	cgr_circ_0017002	1
cgr-miR-455-5p	cgr_circ_0017003	1
cgr-miR-455-5p	cgr_circ_0017004	1
cgr-miR-455-5p	cgr_circ_0017005	1
cgr-miR-455-5p	cgr_circ_0017006	1
cgr-miR-497-5p	cgr_circ_0018206	1
cgr-miR-497-5p	cgr_circ_0018207	1
cgr-miR-497-5p	cgr_circ_0024259	1
cgr-miR-497-5p	cgr_circ_0024260	1
cgr-miR-582	cgr_circ_0006768	1
cgr-miR-582	cgr_circ_0006769	1
cgr-miR-598	cgr_circ_0009474	1
cgr-miR-615-5p	cgr_circ_0000389	1
cgr-miR-615-5p	cgr_circ_0015658	1
cgr-miR-628	cgr_circ_0009815	1
cgr-miR-628	cgr_circ_0009816	1
cgr-miR-653	cgr_circ_0019208	1
cgr-miR-653	cgr_circ_0019209	1
cgr-miR-653	cgr_circ_0039284	1
cgr-miR-664-3p	cgr_circ_0011301	1
cgr-miR-664-3p	cgr_circ_0011302	1
cgr-miR-664-3p	cgr_circ_0019627	1
cgr-miR-664-3p	cgr_circ_0019628	1
cgr-miR-664-3p	cgr_circ_0019631	1
cgr-miR-664-5p	cgr_circ_0008824	1
cgr-miR-664-5p	cgr_circ_0008825	1
cgr-miR-664-5p	cgr_circ_0008826	1
cgr-miR-671-5p	cgr_circ_0014145	1
cgr-miR-671-5p	cgr_circ_0014146	1
cgr-miR-671-5p	cgr_circ_0014147	1
cgr-miR-671-5p	cgr_circ_0014148	1
cgr-miR-671-5p	cgr_circ_0014149	1
cgr-miR-671-5p	cgr_circ_0033643	1
cgr-miR-671-5p	cgr_circ_0033645	1
cgr-miR-671-5p	cgr_circ_0033646	1
cgr-miR-671-5p	cgr_circ_0033647	1
cgr-miR-702	cgr_circ_0010045	1
cgr-miR-744-3p	cgr_circ_0021225	1
cgr-miR-7b	cgr_circ_0008717	1
cgr-miR-7b	cgr_circ_0021396	1
cgr-miR-7b	cgr_circ_0021397	1
cgr-miR-7b	cgr_circ_0038583	1
cgr-miR-7b	cgr_circ_0038584	1
cgr-miR-92a-5p	cgr_circ_0022612	1
cgr-miR-92a-5p	cgr_circ_0022613	1
cgr-miR-92a-5p	cgr_circ_0022614	1
cgr-miR-92a-5p	cgr_circ_0022617	1
cgr-miR-92a-5p	cgr_circ_0022618	1
cgr-miR-93-5p	cgr_circ_0036067	1
cgr-miR-93-5p	cgr_circ_0036068	1
cgr-miR-93-5p	cgr_circ_0036069	1
cgr-miR-93-5p	cgr_circ_0036070	1
cgr-miR-93-5p	cgr_circ_0036071	1
cgr-miR-93-5p	cgr_circ_0036079	1
